# Supplementary material for: Factors associated with psychological distress during the coronavirus disease 2019 (COVID-19) pandemic on the predominantly general population: A systematic review and meta-analysis
Source: PLoS One. 2020 Dec 28;15(12):e0244630. doi: 10.1371/journal.pone.0244630 (PMC7769562; doi:10.1371/journal.pone.0244630)
Supplement: S1 Dataset — (XLSX) [file pone.0244630.s003.xlsx]

## Sheet: Dataset
Author, Country	Outcome	Scales	Cut-off points	Subgroups	Risk factor	OR	Low CI	High CI	Lnrr	Selnrr
Mazza, Italy	anxiety	DASS-21	>10.3	Age	age	0.97	0.95887	0.98906	-0.0304592	0.00782828
Mazza, Italy	anxiety	DASS-21	>10.3	Female	Female	3.25	2.46	4.31	1.17865	0.14161
Mazza, Italy	anxiety	DASS-21	>10.3	Higher risk	Acquaintance infected by COVID-19	1.18	0.913931	1.52196	0.165514	0.128788
Mazza, Italy	anxiety	DASS-21	>10.3	Higher risk	History of medical problems	1.71	1.37	2.14	0.536493	0.112625
Mazza, Italy	anxiety	DASS-21	>10.3	SES	Lower education	1.11	0.97	1.28	0.10436	0.0700301
Mazza, Italy	anxiety	DASS-21	>10.3	SES	current employment	1.09	0.727603	1.63558	0.0861777	0.204545
Mazza, Italy	depression	DASS-21	>15.0	Age	age (continuous)	0.99	0.980199	1.00501	-0.0100503	0.00631313
Mazza, Italy	depression	DASS-21	>15.0	Female	Female	1.89	1.56	2.29	0.636577	0.0969359
Mazza, Italy	depression	DASS-21	>15.0	Higher risk	Acquaintance infected by COVID-19	1.34	1.08329	1.65202	0.29267	0.106566
Mazza, Italy	depression	DASS-21	>15.0	Higher risk	Family member infected by COVID-19	0.94	0.645971	1.36479	-0.0618754	0.188889
Mazza, Italy	depression	DASS-21	>15.0	Higher risk	History of medical problems	1.47	1.22	1.79	0.385262	0.0968093
Mazza, Italy	depression	DASS-21	>15.0	Higher risk	Family member infected by COVID-19	1.68	1.11405	2.53958	0.518794	0.208081
Mazza, Italy	depression	DASS-21	>15.0	Higher risk	Family member infected by COVID-19	1.24	0.852996	1.80941	0.215111	0.189899
Mazza, Italy	depression	DASS-21	>15.0	SES	Lower education (high school and below vs. college and above)	1.27	1.13	1.43	0.239017	0.0594588
Mazza, Italy	depression	DASS-21	>15.0	SES	current employment	0.72	0.523091	0.98906	-0.328504	0.160859
Mazza, Italy	stress	DASS-21	>18.3	Age	age	0.976	0.963676	0.98906	-0.0242927	0.00656566
Mazza, Italy	stress	DASS-21	>18.3	Female	Female	2.5	2.01	3.11	0.916291	0.110224
Mazza, Italy	stress	DASS-21	>18.3	Higher risk	Acquaintance infected by COVID-19	1.31	1.04707	1.6258	0.270027	0.111111
Mazza, Italy	stress	DASS-21	>18.3	Higher risk	History of medical problems	1.36	1.12	1.67	0.307485	0.100883
Mazza, Italy	stress	DASS-21	>18.3	SES	Lower education	1.08	0.96	1.22	0.076961	0.0605234
Mazza, Italy	stress	DASS-21	>18.3	SES	current employment	0.797	0.566658	1.12075	-0.226901	0.172222
Moccia, Italy	distress	K10	>19	Age	age (continuous)	1	0.98	1.01	0	0.0076144
Moccia, Italy	distress	K10	>19	Female	female	1.88679	1.25	2.85714	0.634878	0.208757
Li, China	anxiety	GAD-7	>8	Worry	Worry about self- or loved one being infected	1.95	1.54	2.49	0.667829	0.121338
Li, China	anxiety	GAD-7	>8	Worry	Worry about income, job, study, or ability to pay loan being affected	1.38	1.13	1.68	0.322083	0.100145
Li, China	anxiety	GAD-7	>8	Worry	Home quarantine causes great inconvenience to daily life	1.31	1.04	1.5	0.270027	0.092486
Li, China	anxiety & depression	NA	NA	Media exposure	Time spent on COVID-19 related news per day (>1 hour vs. <5 minutes)	1.61	1.43	1.84	0.476234	0.0636594
Li, China	depression	PHQ-9	>8	Worry	Worry about self- or loved one being infected	1.24	1.04	1.5	0.215111	0.092486
Li, China	depression	PHQ-9	>8	Worry	Worry about income, job, study, or ability to pay loan being affected	1.58	1.35	1.86	0.457425	0.0809272
Li, China	depression	PHQ-9	>8	Worry	Home quarantine causes great inconvenience to daily life	1.42	1.18	1.7	0.350657	0.0922005
Li, China (suspected COVID-19 patients)	anxiety	HAM-A	≥7	Age	age	1	0.96	1.04	0	0.0202128
Li, China (suspected COVID-19 patients)	anxiety	HAM-A	≥7	Female	Female	3.21	1.07	9.58	1.16627	0.55354
Li, China (suspected COVID-19 patients)	anxiety	HAM-A	≥7	Higher risk	Contact with people with higher risk	1.37	0.28	6.71	0.314811	0.802163
Li, China (suspected COVID-19 patients)	anxiety	HAM-A	≥7	Higher risk	History of previously diagnosed mental illness	0.46	0.08	2.8	-0.776529	0.897815
Li, China (suspected COVID-19 patients)	anxiety	HAM-A	≥7	SES	Lower education (high school and below vs. college and above)	1.79	0.63	5	0.582216	0.523099
Li, China (suspected COVID-19 patients)	depression	HAM-D	≥4	Age	age	1	0.96	1.05	0	0.0226293
Li, China (suspected COVID-19 patients)	depression	HAM-D	≥4	Female	Female	9.11	2.14	38.7	2.20937	0.731069
Li, China (suspected COVID-19 patients)	depression	HAM-D	≥4	Higher risk	Contact with people with higher risk	3.27	1.08	9.6	1.18479	0.551718
Li, China (suspected COVID-19 patients)	depression	HAM-D	≥4	Higher risk	History of previously diagnosed mental illness	0.7	0.1	4.88	-0.356675	0.98175
Li, China (suspected COVID-19 patients)	depression	HAM-D	≥4	SES	Lower education (high school and below vs. college and above)	0.79	0.19	3.23	-0.235722	0.715458
Huang, China	anxiety	GAD-7	≥9	Age	Age (>=35 vs. <35 years)	0.606061	0.49505	0.671141	-0.500775	0.0768488
Huang, China	anxiety	GAD-7	≥9	Female	Female	1.22	0.86	1.64	0.198851	0.16301
Huang, China	anxiety	GAD-7	≥9	Knowledge	knowledge of COVID19 (understand vs. no)	0.75	0.42	1.31	-0.287682	0.287254
Huang, China	anxiety	GAD-7	≥9	Media exposure	social media exposure (>=3 h vs. <1)	1.83	1.53	2.19	0.604316	0.0905641
Huang, China	depression	CES-D	>28	Age	Age (>=35 vs. <35 years)	0.564972	0.483092	0.632911	-0.57098	0.0682131
Huang, China	depression	CES-D	>28	Female	Female	1.24	0.77	1.99	0.215111	0.239773
Huang, China	depression	CES-D	>28	Knowledge	knowledge of COVID19 (understand vs. no)	1.02	0.48	2.14	0.0198026	0.377468
Huang, China	depression	CES-D	>28	Media exposure	social media exposure (>=3 h vs. <1)	1.11	0.63	1.93	0.10436	0.282716
Huang, China	insomnia	PSQI	>7	Age	Age (>=35 vs. <35 years)	1.47059	0.900901	2.38095	0.385662	0.245419
Huang, China	insomnia	PSQI	>7	Female	Female	0.82	0.52	1.29	-0.198451	0.229437
Huang, China	insomnia	PSQI	>7	Knowledge	knowledge of COVID19 (understand vs. no)	1.04	0.49	2.2	0.0392207	0.379244
Huang, China	insomnia	PSQI	>7	Media exposure	social media exposure (>=3 h vs. <1)	1.02	0.57	1.82	0.0198026	0.293171
Li, China	insomnia	ISI	>7	Female	female	1.53	1.17	1.97	0.425268	0.131573
Li, China	insomnia	ISI	>7	Higher risk	mental illness	1.63	1.09	2.43	0.48858	0.202453
Özdin, Turkey	anxiety	HADS	>7	Female	Female	2.48	1.44	4.27	0.908259	0.274488
Özdin, Turkey	anxiety	HADS	>7	Higher risk	Accompanying chronic disease	0.6	0.3	1.2	-0.510826	0.350074
Özdin, Turkey	anxiety	HADS	>7	Higher risk	history of psychiatric illness	0.559678	0.211217	1.48302	-0.580394	0.492158
Özdin, Turkey	anxiety	HADS	>7	SES	Rural	2.78	1.22	6.25	1.02245	0.412558
Özdin, Turkey	depression	HADS	>10	Female	Female	1.3	0.83	2.02	0.262364	0.224603
Özdin, Turkey	depression	HADS	>10	Higher risk	Accompanying chronic disease	0.59	0.32	1.09	-0.527633	0.309498
Özdin, Turkey	depression	HADS	>10	Higher risk	history of psychiatric illness	0.690734	0.409603	1.16482	-0.37	0.263923
Özdin, Turkey	depression	HADS	>10	SES	Rural	1.89	1.04	3.33	0.636577	0.293877
Zhang, China	anxiety	GAD-2	≥3	Female	female	1.69	1.24	2.32	0.524729	0.158196
Zhang, China	anxiety	GAD-2	≥3	Higher risk	contact with COVID-19 patients	2.47	1.59	3.83	0.904218	0.222003
Zhang, China	anxiety	GAD-2	≥3	Higher risk	having organic disease	2.09	1.45	3	0.737164	0.183598
Zhang, China	depression	PHQ-2	≥3	Higher risk	having organic disease	2.17	1.51	3.12	0.774727	0.183263
Zhang, China	depression	PHQ-2	≥3	SES	rural	1.46	1.03	2.07	0.378436	0.17626
Zhang, China	depression	PHQ-2	≥3	Social support	live with family	0.52	0.36	0.74	-0.653926	0.181956
Zhang, China	insomnia	ISI	>8	Higher risk	contact with COVID-19 patients	2.45	1.68	3.56	0.896088	0.189638
Zhang, China	insomnia	ISI	>8	Higher risk	having organic disease	2.69	2.05	3.55	0.989541	0.138664
Zhang, China	insomnia	ISI	>8	SES	Rural	1.38	1.08	1.77	0.322083	0.124752
Zhang, China	insomnia	ISI	>8	Social support	live with family	0.68	0.52	0.89	-0.385662	0.135705
Gao, China	anxiety	GAD-7	≥10	Age	age (>50 vs. <=20)	1.14	0.69	1.9	0.131028	0.255787
Gao, China	anxiety	GAD-7	≥10	Female	Female	0.93	0.8	1.08	-0.0725707	0.075784
Gao, China	anxiety	GAD-7	≥10	Hardhit area	living in Hubei (hardhit)	2.04082	1.40845	3.0303	0.71335	0.193478
Gao, China	anxiety	GAD-7	≥10	Higher risk	poorer self-rated health	1.77	1.41	2.21	0.57098	0.113486
Gao, China	anxiety	GAD-7	≥10	Media exposure	social media (frequently)	1.72	1.31	2.26	0.542324	0.137712
Gao, China	anxiety	GAD-7	≥10	SES	education (Middle school vs. college and above)	2.77778	2.17391	3.57143	1.02165	0.125363
Gao, China	anxiety	GAD-7	≥10	SES	rural	0.92	0.76	1.11	-0.0833816	0.0956558
Gao, China	depression	WHO-5	<13	Age	age (>50 vs. <=20)	1.17	0.78	1.75	0.157004	0.20406
Gao, China	depression	WHO-5	<13	Female	Female	0.99	0.87	1.12	-0.0100503	0.0637855
Gao, China	depression	WHO-5	<13	Hardhit area	living in Hubei (hardhit)	0.943396	0.657895	1.33333	-0.0582689	0.178382
Gao, China	depression	WHO-5	<13	Higher risk	poorer self-rated health	2.91	2.37	3.58	1.06815	0.10416
Gao, China	depression	WHO-5	<13	Media exposure	social media (frequently)	1.18	0.96	1.45	0.165514	0.104138
Gao, China	depression	WHO-5	<13	SES	education (Middle school vs. college and above)	1.51515	1.23457	1.85185	0.415515	0.10239
Gao, China	depression	WHO-5	<13	SES	rural	0.74	0.64	0.87	-0.301105	0.0775316
Xie, China	anxiety	SCARED	NA	Female	Female	1.08	0.85	1.37	0.076961	0.120538
Xie, China	anxiety	SCARED	NA	Hardhit area	School area (Wuhan vs. others)	1.07	0.84	1.37	0.0676586	0.123526
Xie, China	anxiety	SCARED	NA	Higher risk	worry about being infected with COVID	1.02669	0.782473	1.3459	0.026344	0.136958
Xie, China	anxiety	SCARED	NA	Positive coping	Optimism about COVID	1.47059	0.976562	2.21239	0.385662	0.206513
Xie, China	depression	CDI-S	NA	Female	Female	1.01	0.81	1.26	0.00995033	0.111574
Xie, China	depression	CDI-S	NA	Hardhit area	School area (Wuhan vs. others)	1.43	1.14	1.79	0.357674	0.113936
Xie, China	depression	CDI-S	NA	Higher risk	worry about being infected with COVID	1.92308	1.47059	2.5	0.653926	0.133997
Xie, China	depression	CDI-S	NA	Positive coping	Optimism about COVID	0.442087	0.320821	0.609013	-0.816249	0.161858
Chang, China	anxiety	GAD-7	≥6	Age	age (continuous)	0.93	0.85	1.02	-0.0725707	0.0460408
Chang, China	anxiety	GAD-7	≥6	SES	rural	1.48	1.22	1.78	0.392042	0.0953946
Chang, China	depression	PHQ-9	≥5	Age	age (continuous)	0.909447	0.867622	0.953288	-0.0949189	0.0237779
Chang, China	depression	PHQ-9	≥5	Female	female	1.25	1.06	1.48	0.223144	0.0842862
Chang, China	depression	PHQ-9	≥5	SES	rural	1.14	0.92	1.41	0.131028	0.107821
Ni, China	anxiety	GAD-2	≥3	Age	age (45+ vs. 18-34)	0.96	0.65	1.4	-0.040822	0.193751
Ni, China	anxiety	GAD-2	≥3	Female	female	1.11	0.85	1.45	0.10436	0.134869
Ni, China	anxiety	GAD-2	≥3	Higher risk	confirmed close contact with COVID-19 patients	1.83	1.06	3.15	0.604316	0.275034
Ni, China	anxiety	GAD-2	≥3	Higher risk	neighbourhood with COVID	1.29	0.97	1.73	0.254642	0.146106
Ni, China	anxiety	GAD-2	≥3	Media exposure	social media exposure (>=2h vs. <1)	2.78	2.01	3.84	1.02245	0.163469
Ni, China	anxiety	GAD-2	≥3	SES	education (secondary or below vs. over)	0.934579	0.680272	1.28205	-0.0676586	0.160031
Ni, China	anxiety	GAD-2	≥3	SES	current employment	0.88	0.64	1.19	-0.127833	0.156626
Ni, China	anxiety	GAD-2	≥3	SES	monthly income (6000 or more vs. <4000)	0.71	0.51	0.99	-0.34249	0.167499
Ni, China	anxiety	GAD-2	≥3	Social support	social support (high vs. low)	0.56	0.39	0.79	-0.579818	0.178254
Ni, China	depression	PHQ-2	≥3	Age	age (45+ vs. 18-34)	0.62	0.4	0.95	-0.478036	0.218434
Ni, China	depression	PHQ-2	≥3	Female	female	1.14	0.85	1.52	0.131028	0.146775
Ni, China	depression	PHQ-2	≥3	Higher risk	confirmed close contact with COVID-19 patients	2.08	1.19	3.66	0.732368	0.283715
Ni, China	depression	PHQ-2	≥3	Higher risk	neighbourhood with COVID	1.53	1.11	2.12	0.425268	0.163398
Ni, China	depression	PHQ-2	≥3	Media exposure	social media exposure (>=2h vs. <1)	3.08	2.16	4.4	1.12493	0.179671
Ni, China	depression	PHQ-2	≥3	SES	education (secondary or below vs. over)	0.952381	0.671141	1.36986	-0.0487902	0.180173
Ni, China	depression	PHQ-2	≥3	SES	current employment	0.79	0.56	1.12	-0.235722	0.175037
Ni, China	depression	PHQ-2	≥3	SES	monthly income (6000 or more vs. <4000)	0.8	0.56	1.15	-0.223144	0.181712
Ni, China	depression	PHQ-2	≥3	Social support	social support (high vs. low)	0.35	0.24	0.52	-1.04982	0.19525
Nguyen, Vietnam	depression	PHQ-9	≥10	Age	Age (>=60 vs. <40)	1.15	0.79	1.68	0.139762	0.190534
Nguyen, Vietnam	depression	PHQ-9	≥10	Female	Female	1.08696	0.833333	1.40845	0.0833816	0.132528
Nguyen, Vietnam	depression	PHQ-9	≥10	Higher risk	comorbidity	0.98	0.69	1.39	-0.0202027	0.17686
Nguyen, Vietnam	depression	PHQ-9	≥10	Positive coping	eat healthier	0.59	0.42	0.83	-0.527633	0.172013
Nguyen, Vietnam	depression	PHQ-9	≥10	Positive coping	physical activity	0.56	0.4	0.79	-0.579818	0.171861
Nguyen, Vietnam	depression	PHQ-9	≥10	SES	Lower education (elementary school or illiterate vs. high and higher)	0.613497	0.363636	1.04167	-0.48858	0.265763
Zhou, China	anxiety	GAD-7	≥5	Female	female	1.1	1	1.21	0.0953102	0.0481365
Zhou, China	anxiety	GAD-7	≥5	Hardhit area	living in Hubei (hardhit)	1.64	1.39	1.93	0.494696	0.0828829
Zhou, China	anxiety	GAD-7	≥5	Knowledge	COVID-19 knowledge	0.97	0.94	0.99	-0.0304592	0.0130871
Zhou, China	anxiety	GAD-7	≥5	Positive coping	prevention and control measures	0.93	0.91	0.96	-0.0725707	0.0135072
Zhou, China	depression	PHQ-9	≥5	Female	female	1.15	1.05	1.26	0.139762	0.0460408
Zhou, China	depression	PHQ-9	≥5	Hardhit area	living in Hubei (hardhit)	1.58	1.34	1.87	0.457425	0.0841588
Zhou, China	depression	PHQ-9	≥5	Knowledge	COVID-19 knowledge	0.92	0.9	0.95	-0.0833816	0.0136533
Zhou, China	depression	PHQ-9	≥5	Positive coping	prevention and control measures	0.91	0.88	0.93	-0.0943107	0.0139552
Iasevoli, Italy (mental health patients)	anxiety	GAD-7	>10	Higher risk	mental illness patients	2.14	1.2	3.6	0.760806	0.277427
Iasevoli, Italy (mental health patients)	depression	PHQ-9	>15	Higher risk	mental illness patients	2.5	1.5	4.2	0.916291	0.260005
Iasevoli, Italy (mental health patients)	distress	PSS	>26	Higher risk	mental illness patients	4.23	1.8	9.7	1.4422	0.425338
Hao, China (Epilepsy patients)	distress (severe)	K6	>12	Age	age (mean)	0.99	0.95	1.02	-0.0100503	0.0179535
Hao, China (Epilepsy patients)	distress (severe)	K6	>12	Female	Women	1.27226	0.607903	2.66667	0.240798	0.373376
Hao, China (Epilepsy patients)	distress (severe)	K6	>12	Higher risk	Mental illness history	0.529	0.14	2	-0.636767	0.67153
Hao, China (Epilepsy patients)	distress (severe)	K6	>12	Higher risk	COVID-19 cases in respondent's residential community	1.837	0.73	4.62	0.608134	0.465936
Hao, China (Epilepsy patients)	distress (severe)	K6	>12	Media exposure	Daily time spent on COVID-19 outbreak	1.172	1.07	1.28	0.158712	0.0452529
Hao, China (Epilepsy patients)	distress (severe)	K6	>12	SES	Lower education (<12 y education)	0.70028	0.335796	1.45985	-0.356275	0.371108
Wang, China	anxiety	SAS	≥50	Age	Age (>=41 vs lower)	0.4	0.16	0.99	-0.916291	0.460235
Wang, China	anxiety	SAS	≥50	Female	Female	3.01	1.39	6.52	1.10194	0.390296
Wang, China	depression	SDS	≥53	SES	Lower education (high school or below vs. master)	0.95	0.4	2.29	-0.0512933	0.440617
Cao, China	anxiety	GAD-7	≥9	Higher risk	Relative or acquaintance infected with COVID-19	3.01	2.38	3.8	1.10194	0.118157
Cao, China	anxiety	GAD-7	≥9	SES	rural	1.23457	1.08108	1.41044	0.210721	0.0671561
Cao, China	anxiety	GAD-7	≥9	SES	steady family income	0.73	0.65	0.82	-0.314711	0.0586697
Cao, China	anxiety	GAD-7	≥9	Social support	living with parents	0.75	0.6	0.95	-0.287682	0.116044
Chen, Mainland China	anxiety	SCARED	≥25	Female	Female	1.42857	1.05263	2	0.356675	0.162084
Chen, Mainland China	anxiety	SCARED	≥25	Positive coping	Being accompanied	0.7	0.5	1	-0.356675	0.175037
Chen, Mainland China	anxiety	SCARED	≥25	Positive coping	Physical activity	0.5	0.3	0.7	-0.693147	0.213964
Chen, Mainland China	depression	SCARED	≥25	Female	Female	1.66667	1	2.5	0.510826	0.231387
Chen, Mainland China	depression	DSRS-C	≥15	Positive coping	Regular physical activity	0.4	0.3	0.6	-0.916291	0.175037
Chen, Mainland China	depression	DSRS-C	≥15	Social support	Being accompanied	0.5	0.4	0.7	-0.693147	0.141317
Guo, Mainland China	depression	CESD	≥21	Hardhit area	Hardhit area (outside Wuhan vs. Wuhan)	1.04	0.7	1.53	0.0392207	0.19746
Guo, Mainland China	depression	CESD	≥21	Higher risk	Direct exposure	1.39	1.08	1.8	0.329304	0.128996
Guo, Mainland China	depression	CESD	≥21	Higher risk	Perceived impact on livelihood (large vs. non)	2.02337	1.44108	2.84096	0.704765	0.171402
Guo, Mainland China	depression	CESD	≥21	Media exposure	Media exposure (frequent vs. none)	1.26582	0.555556	1.88679	0.235722	0.308754
Guo, Mainland China	depression	CESD	≥21	Positive coping	Coping (positive/problem-focused)	0.87	0.85	0.89	-0.139262	0.0116124
Guo, Mainland China	Insomnia	PTSD DSM-5	NA	Hardhit area	Hardhit area (outside Wuhan vs. Wuhan)	0.98	0.67	1.44	-0.0202027	0.193212
Guo, Mainland China	Insomnia	PTSD DSM-5	NA	Higher risk	Direct exposure	1.7	1.33	2.19	0.530628	0.12594
Guo, Mainland China	Insomnia	PTSD DSM-5	NA	Higher risk	Perceived impact on livelihood (large vs. non)	1.288	1.02766	1.6143	0.253091	0.114044
Guo, Mainland China	Insomnia	PTSD DSM-5	NA	Media exposure	Media exposure (frequent vs. none)	1.28205	0.854701	1.96078	0.248461	0.209684
Guo, Mainland China	Insomnia	PTSD DSM-5	NA	Positive coping	Coping (positive/problem-focused)	0.95	0.94	0.97	-0.0512933	0.00793338
Guo, Mainland China	PTSS	PSQI	≥7	Hardhit area	Hardhit area (outside Wuhan vs. Wuhan)	1.43	0.91	2.23	0.357674	0.226341
Guo, Mainland China	PTSS	PSQI	≥7	Higher risk	Direct exposure	1.21	0.92	1.6	0.19062	0.139744
Guo, Mainland China	PTSS	PSQI	≥7	Higher risk	Perceived impact on livelihood (large vs. non)	2.45565	1.67885	3.59188	0.898393	0.192062
Guo, Mainland China	PTSS	PSQI	≥7	Media exposure	Media exposure (frequent vs. none)	1.47059	0.943396	2.27273	0.385662	0.222033
Guo, Mainland China	PTSS	PSQI	≥7	Positive coping	Coping (positive/problem-focused)	0.91	0.89	0.93	-0.0943107	0.0111018
Smith, UK (self-isolation, social distancing)	anxiety (M-S)	BAI	≥16	Age	Age (>=45 vs. 18-24)	0.201206	0.11362	0.356307	-1.60343	0.288619
Smith, UK (self-isolation, social distancing)	anxiety (M-S)	BAI	≥16	Female	Female	2.21	1.54	3.21	0.792993	0.185477
Smith, UK (self-isolation, social distancing)	anxiety (M-S)	BAI	≥16	Higher risk	Physical multimorbidity	2.23	1.52	3.3	0.802002	0.195761
Smith, UK (self-isolation, social distancing)	anxiety (M-S)	BAI	≥16	SES	Employment	0.77	0.51	1.15	-0.261365	0.20533
Smith, UK (self-isolation, social distancing)	anxiety (M-S)	BAI	≥16	SES	Higher income (4-60000 vs. <15000)	0.4	0.22	0.72	-0.916291	0.2994
Smith, UK (self-isolation, social distancing)	depression (M-S)	BDI	≥20	Age	Age (>=45 vs. 18-24)	0.156818	0.0589227	0.417356	-1.85267	0.494372
Smith, UK (self-isolation, social distancing)	depression (M-S)	BDI	≥20	Female	Female	0.94	0.62	1.43	-0.0618754	0.211038
Smith, UK (self-isolation, social distancing)	depression (M-S)	BDI	≥20	Higher risk	Physical multimorbidity	2.16	1.37	3.44	0.770108	0.23249
Smith, UK (self-isolation, social distancing)	depression (M-S)	BDI	≥20	SES	Employment	0.55	0.34	0.86	-0.597837	0.23434
Smith, UK (self-isolation, social distancing)	depression (M-S)	BDI	≥20	SES	Higher income (4-60000 vs. <15000)	0.51	0.26	0.98	-0.673345	0.335068
Liu, US	anxeity	GAD-7	≥10	Social support	Instrumental social support	0.67	0.46	0.96	-0.400478	0.185785
Liu, US	anxiety	GAD-7	≥10	Positive coping	Loneliness	1.98	1.41	2.77	0.683097	0.17052
Liu, US	anxiety	GAD-7	≥10	Positive coping	Resilience	0.44	0.3	0.64	-0.820981	0.191335
Liu, US	anxiety	GAD-7	≥10	Positive coping	Distress tolerance	0.42	0.28	0.62	-0.867501	0.20074
Liu, US	anxiety	GAD-7	≥10	Social support	Family support	0.64	0.44	0.91	-0.446287	0.183502
Liu, US	anxiety	GAD-7	≥10	Worry	Worries about COVID-19	4.12	2.33	7.29	1.41585	0.288039
Liu, US	depression	PHQ-8	≥10	Positive coping	Loneliness	2.72	1.92	3.87	1.00063	0.177002
Liu, US	depression	PHQ-8	≥10	Positive coping	Resilience	0.56	0.38	0.83	-0.579818	0.197286
Liu, US	depression	PHQ-8	≥10	Positive coping	Distress tolerance	0.36	0.24	0.54	-1.02165	0.20478
Liu, US	depression	PHQ-8	≥10	Social support	Family support	0.46	0.32	0.66	-0.776529	0.182808
Liu, US	depression	PHQ-8	≥10	Social support	Instrumental social support	0.6	0.41	0.86	-0.510826	0.187064
Liu, US	depression	PHQ-8	≥10	Worry	Worries about COVID-19	2.87	1.67	4.94	1.05431	0.273874
Liu, US	PTSD	PCL-C	≥45	Positive coping	Loneliness	2.31	1.55	3.43	0.837248	0.200582
Liu, US	PTSD	PCL-C	≥45	Positive coping	Resilience	0.7	0.46	1.07	-0.356675	0.213179
Liu, US	PTSD	PCL-C	≥45	Positive coping	Distress tolerance	0.22	0.13	0.37	-1.51413	0.264133
Liu, US	PTSD	PCL-C	≥45	Positive coping	Instrumental social support	0.63	0.43	0.93	-0.462035	0.194798
Liu, US	PTSD	PCL-C	≥45	Social support	Family support	0.44	0.3	0.64	-0.820981	0.191335
Liu, US	PTSD	PCL-C	≥45	Worry	Worries about COVID-19	5.05	2.92	8.74	1.61939	0.27685
Constantini, Italy	distress	CPDI	>49	Age	Age (51-71 vs. 21-30)	0.15	0.06	0.34	-1.89712	0.438031
Constantini, Italy	distress	CPDI	>49	Female	Female	2.95	1.58	5.53	1.08181	0.316354
Constantini, Italy	distress	CPDI	>49	Positive coping	In quarantine	0.36	0.17	0.77	-1.02165	0.381463
Constantini, Italy	distress	CPDI	>49	Social support	received psychological support	0.25	0.07	0.92	-1.38629	0.650474
Constantini, Italy	distress	CPDI	>49	Worry	Worries about dying from COVID-19	3.33	1.83	6.06	1.20297	0.302372
Pedrozo-Pupo, Colombia	stress	PSS-10-C	≥25	Age	Age (>=60 vs. lower)	1.06383	0.454545	2.5	0.0618754	0.430492
Pedrozo-Pupo, Colombia	stress	PSS-10-C	≥25	Female	Female	1.59	0.87	2.9	0.463734	0.304034
Pedrozo-Pupo, Colombia	stress	PSS-10-C	≥25	Higher risk	Chronic conditions	1.07	0.56	2.04	0.0676586	0.326457
Pedrozo-Pupo, Colombia	stress	PSS-10-C	≥25	Positive coping	Precautionary measures	1.33333	0.169779	10	0.287682	1.02925
Pedrozo-Pupo, Colombia	stress	PSS-10-C	≥25	SES	Education (primary/secondary vs higher)	0.840336	0.246914	2.32558	-0.173953	0.566335
Chen, Mainland China	anxiety (M-S)	GAD-7	≥10	Age	Age (>=55 vs. 18-24)	0.83	0.45	1.51	-0.18633	0.305711
Chen, Mainland China	anxiety (M-S)	GAD-7	≥10	Hardhit area	Lower education (junior high vs. high school and above)	1.63934	1.35135	2	0.494296	0.0990005
Chen, Mainland China	anxiety (M-S)	GAD-7	≥10	Hardhit area	Hubei exposure (higher risk COVID-19)	1.98	1.47	2.68	0.683097	0.151655
Chen, Mainland China	anxiety (M-S)	GAD-7	≥10	Higher risk	Suspected/confirmed cases	1.29	1.05	1.59	0.254642	0.104784
Chen, Mainland China	anxiety (M-S)	GAD-7	≥10	Positive coping	Resilience	0.33	0.26	0.41	-1.10866	0.115019
Gómez-Salgado, Spain	distress	GHQ-12	≥3	Age	Age (continuous)	0.98	0.97	0.98	-0.0202027	0.00259003
Gómez-Salgado, Spain	distress	GHQ-12	≥3	Female	Female	1.95	1.67	2.29	0.667829	0.0797293
Gómez-Salgado, Spain	distress	GHQ-12	≥3	Higher risk	Physical symptoms (number of symptoms)	1.13	1.07	1.19	0.122218	0.0268421
Gómez-Salgado, Spain	distress	GHQ-12	≥3	Higher risk	wrose self-rated health	1.78571	1.57233	2.0202	0.579818	0.0632931
Gómez-Salgado, Spain	distress	GHQ-12	≥3	Higher risk	Contact with confirmed or suspicious cases	1.25	1.1	1.42	0.223144	0.0644815
Gómez-Salgado, Spain	distress	GHQ-12	≥3	Higher risk	family member with COVID-19	1.08	0.88	1.32	0.076961	0.10239
Gómez-Salgado, Spain	distress	GHQ-12	≥3	Positive coping	Work from home	0.71	0.58	0.86	-0.34249	0.0994708
Forte, Italy	anxiety	STAI	≥55	Age	Age (>50 vs. <=)	0.641026	0.512821	0.8	-0.444686	0.112294
Forte, Italy	anxiety	STAI	≥55	Female	Female	3.1	2.47	3.89	1.1314	0.114695
Forte, Italy	anxiety	STAI	≥55	Higher risk	Infected with COVID-19 (uncertain)	1.29	1.06	1.56	0.254642	0.09758
Forte, Italy	anxiety	STAI	≥55	Higher risk	Direct contact with COVID-19 (uncertain)	1.3	1.09	1.55	0.262364	0.0889084
Forte, Italy	anxiety	STAI	≥55	Higher risk	Know people who have COVID-19	1.06	0.91	1.23	0.0582689	0.0760921
Forte, Italy	distress	SCL-90	≥0.9	Age	Age (>50 vs. <=)	0.526316	0.408163	0.675676	-0.641854	0.127284
Forte, Italy	distress	SCL-90	≥0.9	Female	Female	2.32	1.85	2.92	0.841567	0.115252
Forte, Italy	distress	SCL-90	≥0.9	Higher risk	Infected with COVID-19 (uncertain)	1.29	1.06	1.58	0.254642	0.100797
Forte, Italy	distress	SCL-90	≥0.9	Higher risk	Direct contact with COVID-19 (uncertain)	1.33	1.1	1.59	0.285179	0.0930363
Forte, Italy	distress	SCL-90	≥0.9	Higher risk	Know people who have COVID-19	1.31	1.12	1.53	0.270027	0.0787725
Forte, Italy	PTSD	IES-R	≥33	Age	Age (>50 vs. <=)	0.653595	0.526316	0.806452	-0.425268	0.107763
Forte, Italy	PTSD	IES-R	≥33	Female	Female	2.39	1.88	3.05	0.871293	0.122189
Forte, Italy	PTSD	IES-R	≥33	Higher risk	Infected with COVID-19 (uncertain)	1.22	0.99	1.5	0.198851	0.104928
Forte, Italy	PTSD	IES-R	≥33	Higher risk	Direct contact with COVID-19 (uncertain)	1.32	1.09	1.59	0.277632	0.0953425
Forte, Italy	PTSD	IES-R	≥33	Higher risk	Know people who have COVID-19	1.46	1.23	1.74	0.378436	0.0875937
Wong, Iran	anxiety (M-S)	STAI	≥44	Age	Age (>50 vs. 18-30)	1	0.72	1.39	0	0.166113
Wong, Iran	anxiety (M-S)	STAI	≥44	Female	Female	1.91	1.55	2.36	0.647103	0.106163
Wong, Iran	anxiety (M-S)	STAI	≥44	Higher risk	Worse perceived health	2.44	1.3	4.56	0.891998	0.316909
Wong, Iran	anxiety (M-S)	STAI	≥44	Higher risk	have chronic diseases	1.15	0.82	1.61	0.139762	0.170375
Wong, Iran	anxiety (M-S)	STAI	≥44	Higher risk	Know people who have COVID-19	1.17	0.94	1.45	0.157004	0.109454
Wong, Iran	anxiety (M-S)	STAI	≥44	Higher risk	Infected with COVID-19 (high suspision)	1.57	1.24	2	0.451076	0.120716
Preis, US (pregnant women)	anxiety (M-S)	GAD-7	≥10	Ethnicity	racial minority	1.24	0.83	1.85	0.215111	0.202403
Preis, US (pregnant women)	anxiety (M-S)	GAD-7	≥10	Higher risk	Chronic illness	1.18	0.82	1.72	0.165514	0.187064
Preis, US (pregnant women)	anxiety (M-S)	GAD-7	≥10	Higher risk	Higher risk of COVID-19	1.52	1.06	2.19	0.41871	0.183241
Preis, US (pregnant women)	anxiety (M-S)	GAD-7	≥10	Positive coping	Healthy behaviors	0.65	0.54	0.78	-0.430783	0.0928598
Preis, US (pregnant women)	anxiety (M-S)	GAD-7	≥10	SES	financial security	0.86	0.56	1.3	-0.150823	0.212672
Wu, China (pregnant women)	depression	EPDS	≥10	Higher risk	Complication/comorbidity	1.59	1.21	2.08	0.463734	0.136805
Wu, China (pregnant women)	depression	EPDS	≥10	Positive coping	Physical activity (>=7 vs. <)	0.813008	0.684932	0.961538	-0.207014	0.0856605
Wu, China (pregnant women)	depression	EPDS	≥10	SES	education (primary or less vs. college and above)	1.38889	1.1236	1.69492	0.328504	0.103813
Wu, China (pregnant women)	depression	EPDS	≥10	SES	lower household income (<10,000 vs. higher)	1.44928	1.25	1.66667	0.371064	0.072647
Wu, China (pregnant women)	depression	EPDS	≥10	SES	Current employment vs. no work	0.714286	0.588235	0.869565	-0.336472	0.0987036
Wu, China (pregnant women)	depression	EPDS	≥10	Social support	Family support	0.429185	0.205761	0.892857	-0.845868	0.370634
de Bruin, US	anxiety	PHQ-4	≥3	Ethnicity	non-hispanic white	1.38	1.17	1.63	0.322083	0.0837314
de Bruin, US	anxiety	PHQ-4	≥3	Female	female	1.5625	1.35135	1.85185	0.446287	0.0795659
de Bruin, US	anxiety	PHQ-4	≥3	Hardhit area	living in the worst-hit states	1.32	1.12	1.57	0.277632	0.0852896
de Bruin, US	anxiety	PHQ-4	≥3	Higher risk	suspected infection	2.81	2.17	3.64	1.03318	0.13062
de Bruin, US	anxiety	PHQ-4	≥3	Higher risk	existing mental conditions (pre-crisis depression)	2.59	2.19	3.05	0.951658	0.0836465
de Bruin, US	anxiety	PHQ-4	≥3	SES	lower education (high school and below vs. college and above)	1.25	1.04167	1.49254	0.223144	0.0908221
de Bruin, US	anxiety	PHQ-4	≥3	SES	lower salary (below-median income)	1.3	1.09	1.54	0.262364	0.0872739
de Bruin, US	anxiety	PHQ-4	≥3	SES	Current employment	0.81	0.68	0.95	-0.210721	0.0844367
de Bruin, US	depression	PHQ-4	≥3	Ethnicity	non-hispanic white	1.6	1.3	1.97	0.470004	0.104967
de Bruin, US	depression	PHQ-4	≥3	Female	female	0.970874	0.806452	1.17647	-0.0295588	0.0953612
de Bruin, US	depression	PHQ-4	≥3	Hardhit area	living in the worst-hit states	1.47	1.19	1.81	0.385262	0.105902
de Bruin, US	depression	PHQ-4	≥3	Higher risk	suspected infection	2.2	1.66	2.93	0.788457	0.143481
de Bruin, US	depression	PHQ-4	≥3	Higher risk	existing mental conditions (pre-crisis depression)	4.1	3.4	4.94	1.41099	0.0943409
de Bruin, US	depression	PHQ-4	≥3	SES	lower education (high school and below vs. college and above)	1.33333	1.06383	1.69492	0.287682	0.117615
de Bruin, US	depression	PHQ-4	≥3	SES	lower salary (below-median income)	1.72	1.39	2.13	0.542324	0.107782
de Bruin, US	depression	PHQ-4	≥3	SES	Current employment	0.61	0.5	0.74	-0.494296	0.0990005
Kavčič, Slovenia	stress	PSS	≥17	Age	Age (continuous)	0.98	0.97	0.99	-0.0202027	0.00515376
Kavčič, Slovenia	stress	PSS	≥17	Female	Female	1.95	1.58	2.41	0.667829	0.106617
Kavčič, Slovenia	stress	PSS	≥17	Higher risk	worse self-rated health	1.52	1.22	1.91	0.41871	0.113195
Kavčič, Slovenia	stress	PSS	≥17	Higher risk	chronic health condition	0.98	0.8	1.22	-0.0202027	0.106564
Kavčič, Slovenia	stress	PSS	≥17	Positive coping	resilience	0.11	0.09	0.13	-2.20727	0.0928598
Kavčič, Slovenia	stress	PSS	≥17	SES	Education (lower vs. higher)	1.19048	0.980392	1.44928	0.174353	0.0987036
Kavčič, Slovenia	stress	PSS	≥17	Worry	Worried about being infected by COVID-19	1.75	1.43	2.14	0.559616	0.101801
Kavčič, Slovenia	stress	PSS	≥17	Worry	Worried about others being infected by COVID-19	1.43	1.14	1.8	0.357674	0.115343
Zhou, China	insomnia	PSQI	>5	Female	female	1.3	1.18	1.44	0.262364	0.050285
Zhou, China	insomnia	PSQI	>5	Higher risk	adverse effect of COVID-19	1.17	1.11	1.22	0.157004	0.0238613
Zhou, China	insomnia	PSQI	>5	Knowledge	COVID-19 knowledge	0.99	0.96	1.01	-0.0100503	0.0128213
Zhou, China	insomnia	PSQI	>5	SES	Rural	0.847458	0.760456	0.938967	-0.165514	0.0532479
Zhou, China	insomnia	PSQI	>5	Social support	social support	0.98	0.96	1	-0.0202027	0.0103086
Zhu, China	Distress	SCL-90	>160	Female	Female	1.44	1.01	2.03	0.364643	0.176284
Wang, China (COVID-19 patients)	insomnia	ISI-7	≥8	Age	age	0.97	0.96	0.99	-0.0304592	0.00777062
Wang, China (COVID-19 patients)	insomnia	ISI-7	≥8	Female	female	1.69492	1.03093	2.77778	0.527633	0.250301
Wang, China (COVID-19 patients)	insomnia	ISI-7	≥8	Higher risk	family members affected	0.66	0.39	1.08	-0.415515	0.257215
Wang, China (COVID-19 patients)	insomnia	ISI-7	≥8	Higher risk	acquaintance affected	1.21	0.66	2.2	0.19062	0.304034
Wang, China (COVID-19 patients)	insomnia	ISI-7	≥8	Knowledge	getting COVID-19 information	0.88	0.64	1.21	-0.127833	0.160835
Wang, China (COVID-19 patients)	insomnia	ISI-7	≥8	SES	lower education (high school and below vs. college and above)	0.869565	0.512821	1.47059	-0.139762	0.266033
Qi, China (COVID-19 patients)	anxiety/depression	SAS/SDS	≥50/53	Social support	high perceived social support	0.79	0.64	0.97	-0.235722	0.105007
Qi, China (COVID-19 patients)	PTSD	PCL-C	≥4	Positive coping	negative coping	1.58	1.04	2.38	0.457425	0.209061
Wang, China	anxiety	GAD-7	≥10	Age	age (>=45 vs 18-24)	0.975269	0.774139	1.22865	-0.0250423	0.116647
Wang, China	anxiety	GAD-7	≥10	Female	female	0.98	0.84	1.14	-0.0202027	0.0771166
Wang, China	anxiety	GAD-7	≥10	Hardhit area	Hubei province	2.07	1.41	3.04	0.727549	0.194007
Wang, China	anxiety	GAD-7	≥10	Media exposure	media exposure (>=3 vs. <=1 vs. none)	1.3	1.09	1.58	0.262364	0.0937493
Wang, China	anxiety	GAD-7	≥10	Positive coping	higher self-efficacy (general and higher vs. lower)	0.708214	0.62196	0.80643	-0.345009	0.0655912
Wang, China	anxiety	GAD-7	≥10	SES	Lower education (junior high and below vs. high and above)	2.12261	1.34909	3.33963	0.752645	0.228897
Wang, China	depression	WHO-5	≤13	Age	age (>=45 vs 18-24)	0.947119	0.788486	1.13767	-0.0543302	0.0925812
Wang, China	depression	WHO-5	≤13	Female	female	1.07	0.95	1.21	0.0676586	0.0610893
Wang, China	depression	WHO-5	≤13	Hardhit area	Hubei province	0.94	0.66	1.34	-0.0618754	0.178835
Wang, China	depression	WHO-5	≤13	Media exposure	media exposure (>=3 vs. <=1 vs. none)	1.23	1.05	1.43	0.207014	0.0780011
Wang, China	depression	WHO-5	≤13	Positive coping	higher self-efficacy (general and higher vs. lower)	0.595283	0.442695	0.800465	-0.518719	0.149574
Wang, China	depression	WHO-5	≤13	SES	Lower education (junior high and below vs. high and above)	1.15797	0.982056	1.3654	0.146671	0.0832211
Zhou, China	insomnia	AIS	≥6	Age	age (reference: NA)	1.292	1.094	1.526	0.256191	0.0840427
Zhou, China	insomnia	AIS	≥6	Female	female	1.21655	0.967118	1.53139	0.196015	0.116064
Zhou, China	insomnia	AIS	≥6	SES	lower education (reference: NA)	0.986193	0.86881	1.12108	-0.0139029	0.0643738
Zhou, China	stress	CPSS	≥29	Age	age (reference: NA)	0.984	0.635	1.525	-0.0161294	0.221244
Zhou, China	stress	CPSS	≥29	Female	female	2.331	1.31406	4.13223	0.846298	0.289317
Zhou, China	stress	CPSS	≥29	SES	lower education (reference: NA)	1.42045	1.05485	1.91205	0.350977	0.150195
Tang, China	Anxiety	GAD-7	≥5	Age	Age (18-29 vs. >=50)	3.03951	1.75439	5.26316	1.1117	0.277427
Tang, China	Anxiety	GAD-7	≥5	Female	Female	1.7094	1.287	2.27273	0.536143	0.143602
Tang, China	Anxiety	GAD-7	≥5	Positive coping	Physical activity	1.07	0.72	1.6	0.0676586	0.201643
Tang, China	Anxiety	GAD-7	≥5	SES	Lower education (junior high and below vs. college and above)	0.487805	0.307692	0.770416	-0.71784	0.231775
Tang, China	Anxiety	GAD-7	≥5	SES	Lower income (<2000 vs. >=2000 RMB per month)	5.34759	3.47222	8.26446	1.67665	0.218982
Tang, China	Anxiety	GAD-7	≥5	Social support	Not living alone	0.73692	0.305717	1.7762	-0.305276	0.444336
Tang, China	Depression	CES-D	≥15	Age	Age (18-29 vs. >=50)	2.43309	1.37931	4.29185	0.889162	0.28665
Tang, China	Depression	CES-D	≥15	Female	Female	0.680272	0.502513	0.925926	-0.385262	0.154337
Tang, China	Depression	CES-D	≥15	Positive coping	Physical activity	1.6	1.07	2.38	0.470004	0.201879
Tang, China	Depression	CES-D	≥15	SES	Lower education (junior high and below vs. college and above)	0.506329	0.317058	0.808407	-0.680568	0.236359
Tang, China	Depression	CES-D	≥15	SES	Lower income (<2000 vs. >=5000 RMB per month)	4.52489	3.0581	6.71141	1.50959	0.198488
Tang, China	Depression	CES-D	≥15	Social support	Not living alone	0.424989	0.181028	0.997009	-0.855691	0.430835
Verma, India	Anxiety	DASS-21	>7	Age	Age (18-30 vs. >=30)	1.41	0.583	3.418	0.34359	0.446622
Verma, India	Anxiety	DASS-21	>7	Female	Female	0.460829	0.278629	0.759301	-0.774727	0.253161
Verma, India	Anxiety	DASS-21	>7	SES	Lower income (<Rs. 20,000 vs. >= 20,000 per month)	1.21	0.62	2.4	0.19062	0.341794
Verma, India	Anxiety	DASS-21	>7	SES	Current mployment	1.77	1.002	3.14	0.57098	0.288441
Verma, India	Anxiety	DASS-21	>7	SES	Lower education (below graduation vs. graduation and above)	1.38889	0.595238	3.22581	0.328504	0.426762
Verma, India	Depression	DASS-21	>9	Age	Age (18-30 vs. >=30)	0.75	0.32	1.76	-0.287682	0.430492
Verma, India	Depression	DASS-21	>9	Female	Female	0.793651	0.481696	1.30378	-0.231112	0.251442
Verma, India	Depression	DASS-21	>9	SES	Lower income (<Rs. 20,000 vs. >= 20,000 per month)	1.1	0.56	2.16	0.0953102	0.340891
Verma, India	Depression	DASS-21	>9	SES	Current mployment	1.92	1.07	3.42	0.652325	0.29343
Verma, India	Depression	DASS-21	>9	SES	Lower education (below graduation vs. graduation and above)	0.862069	0.352113	2.12766	-0.14842	0.454249
Verma, India	Stress	DASS-21	>14	Age	Age (18-30 vs. >=30)	1.37	0.39	4.56	0.314811	0.620942
Verma, India	Stress	DASS-21	>14	Female	Female	1.20482	0.615006	2.38095	0.18633	0.341824
Verma, India	Stress	DASS-21	>14	SES	Lower income (<Rs. 20,000 vs. >= 20,000 per month)	1.39	0.49	3.89	0.329304	0.523171
Verma, India	Stress	DASS-21	>14	SES	Current mployment	1.25	0.57	2.72	0.223144	0.394634
Verma, India	Stress	DASS-21	>14	SES	Lower education (below graduation vs. graduation and above)	1.96078	0.699301	0.647668	0.673345	-0.0193692
Gualano, Italy	Anxiety	GAD-2	≥3	Female	Female	2.06	1.44	2.95	0.722706	0.181102
Gualano, Italy	Anxiety	GAD-2	≥3	Media exposure	Time spent on internet	1.02	0.97	1.06	0.0198026	0.0224061
Gualano, Italy	Anxiety	GAD-2	≥3	SES	Lower ducation (high school or below vs. university)	0.833333	0.578035	1.20482	-0.182322	0.185467
Gualano, Italy	Depression	PHQ-2	≥3	Female	Female	1.2	0.86	1.68	0.182322	0.169095
Gualano, Italy	Depression	PHQ-2	≥3	Media exposure	Time spent on internet	1.04	1	1.09	0.0392207	0.021762
Gualano, Italy	Insomnia	ISI	≥8	Female	Female	1.7	1.27	2.28	0.530628	0.147767
Gualano, Italy	Insomnia	ISI	≥8	Higher risk	Chronic conditions	1.67	1.15	2.41	0.512824	0.186835
Gualano, Italy	Insomnia	ISI	≥8	Media exposure	Time spent on internet	1.04	1	1.08	0.0392207	0.0194346
Kokou-Kpolou, Italy	Insomnia	ISI	≥15	Higher risk	Mental health conditions	1.22	1.12	1.33	0.198851	0.0433965
Kokou-Kpolou, Italy	Insomnia	ISI	≥15	SES	Lower education (undergraduate/college vs. postgraduate levels)	0.397053	0.23663	0.666232	-0.923686	0.261399
Mechili, Albania	Anxiety	PHQ-9	≥10	Female	Female	1.23	0.83	1.83	0.207014	0.199658
Mechili, Albania	Anxiety	PHQ-9	≥10	SES	Current mployment	0.597729	0.280978	1.27065	-0.514618	0.381062
Lin, China	Anxiety	STAI	≥40	Age	Age (18-39 vs. >=40)	1.96883	1.46013	2.65475	0.677437	0.150965
Lin, China	Anxiety	STAI	≥40	Female	Female	1.47627	1.155	1.88691	0.389521	0.12395
Lin, China	Anxiety	STAI	≥40	Higher risk	Self-infection	1.85899	1.36469	2.53233	0.620034	0.156114
Lin, China	Anxiety	STAI	≥40	SES	Lower income (<50,000 vs >120,000 RMB annually)	1.48769	1.14377	1.93503	0.397226	0.132775
Lin, China	Anxiety	STAI	≥40	SES	Rural	1.2338	1.03643	1.46876	0.2101	0.0880388
Ueda, Japan	Anxiety	GAD-7	≥10	Age	Age (18-39 vs. >=40)	3.85	2.54	5.83	1.34807	0.209811
Ueda, Japan	Anxiety	GAD-7	≥10	Female	Female	0.783085	0.581734	1.05374	-0.244514	0.150023
Ueda, Japan	Anxiety	GAD-7	≥10	Higher risk	Living in the hardhit area	0.98	0.71	1.37	-0.0202027	0.165985
Ueda, Japan	Anxiety	GAD-7	≥10	SES	Lower education (wihtout college degree vs. with college degree)	0.93	0.68	1.37	-0.0725707	0.176887
Ueda, Japan	Anxiety	GAD-7	≥10	SES	Lower income (<4 millon vs. >=8 million yen)	1.42	0.83	2.44	0.350657	0.272305
Ueda, Japan	Depression	PHQ-9	≥10	Age	Age (18-39 vs. >=40)	4.13	2.68	6.35	1.41828	0.217838
Ueda, Japan	Depression	PHQ-9	≥10	Female	Female	0.926784	0.735835	1.16686	-0.0760347	0.116431
Ueda, Japan	Depression	PHQ-9	≥10	Higher risk	Living in the hardhit area	1.01	0.78	1.32	0.00995033	0.132852
Ueda, Japan	Depression	PHQ-9	≥10	SES	Lower education (wihtout college degree vs. with college degree)	0.83	0.63	1.09	-0.18633	0.138438
Ueda, Japan	Depression	PHQ-9	≥10	SES	Lower income (<4 millon vs. >=8 million yen)	1.82	1.05	3.15	0.598837	0.277427
Naser, Jordan	Anxiety	GAD-7	≥15	Age	Age (<50 vs. >=50)	2.5	1.40845	4.54545	0.916291	0.295868
Naser, Jordan	Anxiety	GAD-7	≥15	Female	Female	1.71	1.18	2.48	0.536493	0.187562
Naser, Jordan	Anxiety	GAD-7	≥15	Higher risk	Chronic conditions	0.9	0.57	1.43	-0.105361	0.232271
Naser, Jordan	Anxiety	GAD-7	≥15	SES	Lower education (secondary or below vs. university or higher)	1.12029	0.857034	1.46442	0.11359	0.135287
Naser, Jordan	Anxiety	GAD-7	≥15	SES	Current mployment	1.31697	0.364541	4.75779	0.275333	0.648712
Naser, Jordan	Anxiety	GAD-7	≥15	SES	Lower income (<500 vs. >1500 JD)	1.42857	0.793651	2.5641	0.356675	0.296141
Naser, Jordan	Depression	PHQ-9	≥15	Age	Age (<50 vs. >=50)	4.16667	2.43902	7.14286	1.42712	0.271342
Naser, Jordan	Depression	PHQ-9	≥15	Female	Female	1.01	0.77	1.31	0.00995033	0.13419
Naser, Jordan	Depression	PHQ-9	≥15	Higher risk	Chronic conditions	0.71	0.49	1.04	-0.34249	0.190043
Naser, Jordan	Depression	PHQ-9	≥15	SES	Lower education (secondary or below vs. university or higher)	1.04214	0.844237	1.28643	0.0412744	0.106362
Naser, Jordan	Depression	PHQ-9	≥15	SES	Current mployment	1.57529	0.438384	5.66066	0.45444	0.646011
Naser, Jordan	Depression	PHQ-9	≥15	SES	Lower income (<500 vs. >1500 JD)	2	1.21951	3.33333	0.693147	0.25392
Li, UK	Distress	GHQ-12	≥4	Age	Age (18-30 vs. >=40)	1.93467	1.21509	3.0804	0.659937	0.23491
Li, UK	Distress	GHQ-12	≥4	Female	Female	1.86	1.67	2.08	0.620576	0.0554405
Li, UK	Distress	GHQ-12	≥4	SES	Current mployment	0.735294	0.636943	0.847458	-0.307485	0.0721114
Fekih-Romdhane, Tunisia	PTSD	IES-R	>33	Female	Female	2.94118	1.81818	4.7619	1.07881	0.243134
Fekih-Romdhane, Tunisia	PTSD	IES-R	>33	Media exposure	Time spent on news and events related to COVID-19	1.5873	1.11111	2.32558	0.462035	0.186518
Shi, China	Anxiety	GAD-7	≥5	Age	Age (28-39 vs. >=40)	1.25	1.2	1.3	0.223144	0.0202128
Shi, China	Anxiety	GAD-7	≥5	Higher risk	Mental health conditions	1.72	1.22	2.43	0.542324	0.174
Shi, China	Anxiety	GAD-7	≥5	Higher risk	Self-infection	2.48	1.43	4.31	0.908259	0.278602
Shi, China	Anxiety	GAD-7	≥5	Higher risk	Family/friend infected	1.53	1.27	1.84	0.425268	0.0936234
Shi, China	Anxiety	GAD-7	≥5	Higher risk	Living in the hardhit area	1.54	1.3	1.82	0.431782	0.0849677
Shi, China	Anxiety	GAD-7	≥5	SES	Rural	0.980392	0.909091	1.05263	-0.0198026	0.0370211
Shi, China	Anxiety	GAD-7	≥5	SES	Lower education (<college vs. >=college)	1.11	1.06	1.17	0.10436	0.024933
Shi, China	Anxiety	GAD-7	≥5	SES	Lower income (<5000 vs. >=12000 RMB monthly)	1.33	1.26	1.41	0.285179	0.0284035
Shi, China	Depression	PHQ-9	≥5	Age	Age (28-39 vs. >=40)	1.35	1.29	1.42	0.300105	0.0242461
Shi, China	Depression	PHQ-9	≥5	Female	Female	1.21	1.16	1.26	0.19062	0.0208817
Shi, China	Depression	PHQ-9	≥5	Higher risk	Chronic conditions	1.26	1.16	1.38	0.231112	0.0438544
Shi, China	Depression	PHQ-9	≥5	Higher risk	Mental health conditions	2.11	1.49	2.99	0.746688	0.175883
Shi, China	Depression	PHQ-9	≥5	Higher risk	Self-infection	3.27	1.84	5.8	1.18479	0.289922
Shi, China	Depression	PHQ-9	≥5	Higher risk	Family/friend infected	1.53	1.26	1.85	0.425268	0.0969884
Shi, China	Depression	PHQ-9	≥5	Higher risk	Living in the hardhit area	1.42	1.19	1.68	0.350657	0.0870809
Shi, China	Depression	PHQ-9	≥5	SES	Rural	0.909091	0.840336	0.980392	-0.0953102	0.0389269
Shi, China	Depression	PHQ-9	≥5	SES	Lower education (<college vs. >=college)	0.97	0.92	1.03	-0.0304592	0.0285203
Shi, China	Depression	PHQ-9	≥5	SES	Lower income (<5000 vs. >=12000 RMB monthly)	1.36	1.29	1.44	0.307485	0.027778
Shi, China	Insomnia	ISI	≥8	Age	Age (28-39 vs. >=40)	1.07	1.02	1.12	0.0676586	0.0236177
Shi, China	Insomnia	ISI	≥8	Female	Female	0.884956	0.854701	0.925926	-0.122218	0.0202128
Shi, China	Insomnia	ISI	≥8	Higher risk	Chronic conditions	1.53	1.41	1.66	0.425268	0.0412192
Shi, China	Insomnia	ISI	≥8	Higher risk	Mental health conditions	1.7	1.2	2.41	0.530628	0.176087
Shi, China	Insomnia	ISI	≥8	Higher risk	Self-infection	3.06	1.73	5.43	1.11841	0.288843
Shi, China	Insomnia	ISI	≥8	Higher risk	Living in the hardhit area	1.2	1.01	1.42	0.182322	0.086037
Shi, China	Insomnia	ISI	≥8	SES	Lower income (<5000 vs. >=12000 RMB monthly)	1.1	1.04	1.16	0.0953102	0.0275756
Shi, China	Insomnia	ISI	≥8	Worries	Family/friend infected	1.62	1.35	1.96	0.482426	0.0941515
Shi, China	Stress	NA	NA	Age	Age (28-39 vs. >=40)	1.21	1.16	1.27	0.19062	0.022878
Shi, China	Stress	NA	NA	Female	Female	0.833333	0.793651	0.869565	-0.182322	0.0230681
Shi, China	Stress	NA	NA	Higher risk	Chronic conditions	1.19	1.09	1.3	0.173953	0.0444916
Shi, China	Stress	NA	NA	Higher risk	Mental health conditions	1.47	1.02	2.11	0.385262	0.183557
Shi, China	Stress	NA	NA	Higher risk	Self-infection	3.5	2.02	6.07	1.25276	0.277844
Shi, China	Stress	NA	NA	Higher risk	Family/friend infected	1.01	0.96	1.05	0.00995033	0.0226293
Shi, China	Stress	NA	NA	Higher risk	Living in the hardhit area	1.49	1.25	1.79	0.398776	0.0906748
Shi, China	Stress	NA	NA	SES	Lower income (<5000 vs. >=12000 RMB monthly)	1.26	1.19	1.34	0.231112	0.0299789
Qi, China	Anxiety	GAD-7	≥5	Female	Female	1.3	1.16	1.45	0.262364	0.0563494
Qi, China	Anxiety	GAD-7	≥5	Positive coping	Physical activity (>=30 min vs. <30 min)	0.784655	0.637124	0.966349	-0.242511	0.105192
Qi, China	Anxiety	GAD-7	≥5	Worries	Acquataince got infected	1.23	0.95	1.61	0.207014	0.133214
Peng, China	Depression	SDS	>50	SES	Lower education	1.49254	1.20482	1.81818	0.400478	0.103916
Fu, China	Anxiety	GAD-7	≥5	Female	Female	1.62	1.21	2.16	0.482426	0.146335
Fu, China	Anxiety	GAD-7	≥5	Positive coping	Physical activity	0.689655	0.518135	0.925926	-0.371564	0.146606
Fu, China	Anxiety	GAD-7	≥5	SES	Lower income (<1000 vs. >5000 RMB)	0.680272	0.483092	0.862069	-0.385262	0.146245
Fu, China	Depression	PHQ-9	≥5	Positive coping	Physical activity	0.584795	0.436681	0.78125	-0.536493	0.146892
Fu, China	Depression	PHQ-9	≥5	SES	Lower income (<1000 vs. >5000 RMB)	0.689655	0.478469	0.961538	-0.371564	0.176248
Fu, China	Insomnia	AIS	≥5	Female	Female	1.36	1.03	1.79	0.307485	0.13956
Fu, China	Insomnia	AIS	≥5	Positive coping	Physical activity	0.540541	0.404858	0.724638	-0.615186	0.147004
Fu, China	Insomnia	AIS	≥5	SES	Lower education (college and below vs. bachelor's degree and above)	0.714286	0.537634	0.952381	-0.336472	0.14439
Fu, China	Insomnia	AIS	≥5	SES	Lower income (<1000 vs. >5000 RMB)	0.46729	0.338983	0.645161	-0.760806	0.162513
Palgi, Israel	Anxiety	GAD-7	≥10	Age	Age (continuous)	1.04493	1.02669	1.06496	0.0439519	0.00924137
Palgi, Israel	Anxiety	GAD-7	≥10	Higher risk	Chronic conditions	0.64	0.28	1.49	-0.446287	0.422157
Palgi, Israel	Anxiety	GAD-7	≥10	Higher risk	Potential self-infection	0.95	0.76	1.18	-0.0512933	0.111099
Palgi, Israel	Anxiety	GAD-7	≥10	Positive coping	Loneliness	1.47	1.16	1.85	0.385262	0.11787
Palgi, Israel	Anxiety	GAD-7	≥10	SES	Lower education	0.763359	0.552486	1.06045	-0.270027	0.16465
Palgi, Israel	Depression	PHQ-9	≥10	Age	Age (continuous)	1.02041	0.996016	1.04493	0.0202027	0.012107
Palgi, Israel	Depression	PHQ-9	≥10	Higher risk	Chronic conditions	0.84	0.262	2.68	-0.174353	0.587179
Palgi, Israel	Depression	PHQ-9	≥10	Higher risk	Potential self-infection	1	0.74	1.36	0	0.153684
Palgi, Israel	Depression	PHQ-9	≥10	Positive coping	Loneliness	1.47	1.07	2.01	0.385262	0.159211
Palgi, Israel	Depression	PHQ-9	≥10	SES	Lower education	1.44718	1.05263	1.98807	0.369615	0.160574
Seyahi, Turkey	Anxiety	HADS	≥8	Age	Age	1.05263	1.04167	1.07527	0.0512933	0.00801735
Seyahi, Turkey	Anxiety	HADS	≥8	Female	Female	3.07	2.29	4.12	1.12168	0.148308
Seyahi, Turkey	Anxiety	HADS	≥8	Higher risk	Chronic conditions	1.45	1.11	1.89	0.371564	0.134398
Seyahi, Turkey	Anxiety	HADS	≥8	Higher risk	Mental health conditions	1.95	1.5	2.54	0.667829	0.133005
Seyahi, Turkey	Anxiety	HADS	≥8	Media exposure	time spent watching TV or using social media	1.44	1.1	1.88	0.364643	0.135344
Seyahi, Turkey	Anxiety	HADS	≥8	SES	Lower education (primary/middle school vs. high school or higher)	1.6	1.07	2.4	0.470004	0.203992
Seyahi, Turkey	Depression	HADS	≥8	Age	Age	1.03093	1.02041	1.04167	0.0304592	0.00520689
Seyahi, Turkey	Depression	HADS	≥8	Female	Female	1.57	1.27	1.95	0.451076	0.108286
Seyahi, Turkey	Depression	HADS	≥8	Higher risk	Chronic conditions	1.67	1.33	2.1	0.512824	0.115343
Seyahi, Turkey	Depression	HADS	≥8	Higher risk	Mental health conditions	1.38	1.09	1.74	0.322083	0.118108
Seyahi, Turkey	Depression	HADS	≥8	Media exposure	time spent watching TV or using social media	1.33	1.07	1.65	0.285179	0.109373
Seyahi, Turkey	Depression	HADS	≥8	SES	Lower education (primary/middle school vs. high school or higher)	1.11	0.8	1.53	0.10436	0.16374
Seyahi, Turkey	PTS	IES-R	≥33	Age	Age	1.03093	1.02041	1.05263	0.0304592	0.00785116
Seyahi, Turkey	PTS	IES-R	≥33	Female	Female	2.54	1.97	3.29	0.932164	0.129509
Seyahi, Turkey	PTS	IES-R	≥33	Higher risk	Chronic conditions	1.55	1.21	1.99	0.438255	0.125635
Seyahi, Turkey	PTS	IES-R	≥33	Higher risk	Mental health conditions	1.49	1.16	1.92	0.398776	0.127249
Seyahi, Turkey	PTS	IES-R	≥33	Media exposure	time spent watching TV or using social media	1.43	1.12	1.83	0.357674	0.123987
Seyahi, Turkey	PTS	IES-R	≥33	SES	Lower education (primary/middle school vs. high school or higher)	1.78	1.24	2.54	0.576613	0.181074
Lee, China	Depression	PHQ-9	≥5	Media exposure	Frequent social media use	1.38	1.15	1.65	0.322083	0.091165
Duan, China	Depression	CDI	≥19	Higher risk	Living in the hardhit area	3.11	1.25	7.71	1.13462	0.459438
Duan, China	Depression	CDI	≥19	SES	Rural	0.755287	0.585138	0.97561	-0.280657	0.129095
Duan, China	Depression	CDI	≥19	Worries	Family/friend infected	3.74	1.01	13.8	1.31909	0.660282
Karatzias, Ireland	PTSD	ITQ	NA	Age	Age (18-24 vs. >=55)	4.99411	1.50403	16.5829	1.60826	0.606117
Karatzias, Ireland	PTSD	ITQ	NA	Female	Female	0.61	0.42	0.89	-0.494296	0.189638
Liu, China	Anxiety	SAS	≥50	Higher risk	Confirmed/suspected cases	4.91	1.84	13.2	1.59127	0.497589
Liu, China	Anxiety	SAS	≥50	Higher risk	Living in the hardhit area	1.83	1.38	2.41	0.604316	0.140794
Liu, China	Anxiety	SAS	≥50	SES	Lower income (<5000 vs. >=5000 per month)	1.60539	1.24195	2.07519	0.473367	0.129639
Yang, China	Insomnia	CPSQI	>5	Age	Age (17-24 vs. >=45)	0.234192	0.131234	0.41841	-1.45161	0.292799
Yang, China	Insomnia	CPSQI	>5	Female	Female	1.29	0.96	1.74	0.254642	0.150179
Yang, China	Insomnia	CPSQI	>5	SES	Lower education (<9 vs. >=9 education years)	0.719424	0.529101	0.980392	-0.329304	0.155751
Hou, China	Anxiety	GAD-7	≥10	Female	Female	1.39	1.01	1.91	0.329304	0.160897
Hou, China	Anxiety	GAD-7	≥10	Positive coping	Physical activity (high vs. low frequency)	0.6	0.42	0.85	-0.510826	0.178026
Hou, China	Depression	PHQ-9	≥8	Female	Female	1.51	1.11	2.05	0.41211	0.154919
Hou, China	Depression	PHQ-9	≥8	Positive coping	Physical activity (high vs. low frequency)	0.64	0.46	0.89	-0.446287	0.166665
Wang, China	Anxiety	SAS	≥50	SES	Lower education (undergraduate vs. postgraduate)	1.40845	1.19048	1.66667	0.34249	0.0849677
Wang, China	Anxiety	SAS	≥50	SES	Rural	0.980392	0.909091	1.06383	-0.0198026	0.0396933
Wang, China	Anxiety	SAS	≥50	Worries	Family/relatives infected	1.97	0.55	7.07	0.678034	0.644873
Wang, China	Depression	CES-D	≥28	SES	Lower education (undergraduate vs. postgraduate)	1.47059	1.28205	1.72414	0.385662	0.0748146
Wang, China	Depression	CES-D	≥28	SES	Rural	1.02041	0.952381	1.08696	0.0202027	0.0333767
Wang, China	Depression	CES-D	≥28	Worries	Family/relatives infected	4.02	1.53	10.7	1.39128	0.491156
Ma, China	Depression	PHQ-9	≥10	Age	Age (continuous)	0.990099	0.980392	1	-0.00995033	0.00500066
Ma, China	Depression	PHQ-9	≥10	Female	Female	1.88679	1.38889	2.5641	0.634878	0.154824
Ma, China	Depression	PHQ-9	≥10	Worries	Family infected	1.51	1.12	2.04	0.41211	0.151419
Domínguez-Salas, Spain	Distress	GHQ-12	≥3	Age	Age (continuous)	0.97	0.97	0.98	-0.0304592	0.00259003
Domínguez-Salas, Spain	Distress	GHQ-12	≥3	Female	Female	1.85	1.58	2.18	0.615186	0.0812879
Huang, China	Anxiety	SAS	≥50	Age	Age (18-34 vs. 55-64)	1.19456	0.91498	1.55956	0.177775	0.134661
Huang, China	Anxiety	SAS	≥50	Female	Female	0.9	0.8	1	-0.105361	0.0563494
Huang, China	Anxiety	SAS	≥50	Higher risk	Confirmed/suspected cases	3.20369	1.62526	6.31504	1.1643	0.342744
Huang, China	Anxiety	SAS	≥50	Higher risk	Living in the hardhit area	1.9	1.6	2.2	0.641854	0.0804176
Huang, China	Anxiety	SAS	≥50	SES	Lower education (high school diploma vs. university and higher)	0.833333	0.714286	1	-0.182322	0.0849677
Huang, China	Anxiety	SAS	≥50	Worries	Family infected	4.1	3.1	5.5	1.41099	0.144784
Huang, China	Depression	PHQ-9	≥10	Age	Age (18-34 vs. 55-64)	1.29926	0.959508	1.75931	0.261794	0.153095
Huang, China	Depression	PHQ-9	≥10	Female	Female	1	0.8	1.1	0	0.0804176
Huang, China	Depression	PHQ-9	≥10	Higher risk	Confirmed/suspected cases	2.63928	1.48496	4.6909	0.970505	0.290464
Huang, China	Depression	PHQ-9	≥10	Higher risk	Living in the hardhit area	1.7	1.4	1.9	0.530628	0.0771166
Huang, China	Depression	PHQ-9	≥10	SES	Lower education (high school diploma vs. university and higher)	0.833333	0.769231	1	-0.182322	0.0662536
Huang, China	Depression	PHQ-9	≥10	Worries	Family infected	3.1	2.3	4.2	1.1314	0.152064
Liu, China	Depression	PHQ-9	≥10	SES	Lower education (high school or lower vs. master or higher)	1.54	1.07	2.22	0.431782	0.184305
Ramasubramanian, India	Stress	CPDI	≥28	Age	Age (25-34 vs >=55 years)	2.32597	1.53923	3.51485	0.844139	0.208514
Ramasubramanian, India	Stress	CPDI	≥28	SES	Lower income (<=10 vs. >10 Indian rupees annually)	1.43289	1.08391	1.89424	0.359693	0.140971
Ben-Ezra, China	Distress	K6	≥13	Age	Age (continuous)	1	0.97	1.02	0	0.0126924
Ben-Ezra, China	Distress	K6	≥13	Female	Female	1.16	0.82	1.64	0.14842	0.175037
Mosli, Saudi Arabia	Anxiety	HADS-A	≥11	SES	Lower education (high school diploma vs. >=college)	2.57	1.09	6.05	0.943906	0.432798
Mosli, Saudi Arabia	Anxiety	HADS-A	≥11	Higher risk	Chronic conditions	2.23	1.27	3.89	0.802002	0.282675
